# Supplementary material for: New evidence for the Ontong Java Nui hypothesis
Source: Sci Rep. 2023 May 25;13:8486. doi: 10.1038/s41598-023-33724-9 (PMC10213030; doi:10.1038/s41598-023-33724-9)
Supplement: Supplementary file 1 — Supplementary Information 1. [file 41598_2023_33724_MOESM1_ESM.xlsx]

## Sheet: Table S1. 40Ar-39Ar dating 
Supplementary Table S1: Summary of 40Ar-39Ar dating
Sample Information					Plateau									Normal Isochron						Inverse Isochron						Total Fusion
Experiment	Sample ID	Material		Age Type	Age	± 2σ	39Ar	K/Ca	± 2σ	MSWD	n	N		Age	± 2σ	40Ar/ 36Ar	± 2σ	MSWD		Age	± 2σ	40Ar/ 36Ar	± 2σ	MSWD		Age	± 2σ	K/Ca	± 2σ
Number					[Ma]		[%]							[Ma]		intercept				[Ma]		intercept				[Ma]
Dredge 3
17D31600	KR16-04-D03-R01	Groundmass		no age								25														107.431	0.215079	0.307232	0.000834711
17D31491	KR16-04-D03-R02	Groundmass		alteration age	115.559	0.359519	54.6914	0.0642549	0.0131274	12.4763	6	25		116.151	0.405546	163.244	68.9635	5.80767		115.96	0.357009	196.05	54.3729	3.89844		117.528	0.241417	0.0547667	0.000139849
Dredge 5
17D33085	KR16-04-D05-R02	Groundmass		no age								27														155.446	0.502857	0.0756729	0.000225638
17D33200	KR16-04-D05-R02	Plagioclase		eruption age	68.521	0.313611	58.4905	0.0159775	0.00317662	24.0599	9	27		68.76	1.084	262.74	126.649	27.0262		68.6723	1.1104	277.475	116.71	27.5048		69.3495	0.152518	0.013028	3.2318e-05
17D33244	KR16-04-D05-R02	Plagioclase		eruption age	68.8765	0.28324	51.5616	0.0149297	0.00276458	12.0293	5	23		69.49	1.51543	217.619	186.988	19.5813		68.9033	1.46839	292.333	173.183	16.0948		69.2244	0.157679	0.0117918	3.32442e-05
17D33310	KR16-04-D05-R31	Plagioclase		eruption age	67.4581	0.333062	60.9835	0.0203692	0.00360706	38.2163	9	27		67.5201	0.664882	275.522	93.1476	41.7345		67.6112	0.671096	271.035	88.4826	42.572		67.5423	0.146886	0.0178219	4.32596e-05
17D33354	KR16-04-D05-R31	Plagioclase		eruption age	67.0723	0.339139	54.8139	0.021113	0.00360923	39.8757	8	27		65.6766	1.12269	628.28	261.113	14.0897		65.3102	1.24335	725.8	296.058	14.0782		67.4572	0.123951	0.0175996	4.30618e-05
Dredge 7
17D33156	KR16-04-D07-R10	Groundmass		eruption age	96.1008	0.295168	25.6309	0.0319989	0.00626582	0.546855	5	27		96.0968	0.527147	328.09	8.11686	2.72975		96.0841	0.524724	328.321	8.07161	2.70838		95.2646	0.369974	0.0310889	8.96891e-05
17D31641	KR16-04-D07-R20	Groundmass		eruption age	90.4636	0.327429	20.8025	0.0318761	0.00708352	1.03963	4	25		90.4281	0.612706	312.895	6.09778	3.85698		90.4164	0.610602	313.022	6.07562	3.84943		95.6398	0.864736	0.0357302	0.000102625
Dredge 8
17D31709	KR16-04-D08-R06	Groundmass		no age								25														157.889	0.33656	0.0339442	8.75626e-05
17D31750	KR16-04-D08-R22	Groundmass		no age								25														141.488	0.302829	0.0390319	9.55584e-05
17D31559	KR16-04-D08-R41	Groundmass		no age								25														121.014	0.253825	0.0985334	0.000283173

## Sheet: Table S2. Chemical data
Supplementary Table S2: Major and trace elements data
Sample	Phenocrysts				Type	Geochemical	X-Ray Fluorescence major and trace elements																													ICP-MS trace elements
	Oliv	Plag	Cpx	Mode		affinity (trace elements)	SiO2	TiO2	Al2O3	Fe2O3*	MnO	MgO	CaO	Na2O	K2O	P2O5	LOI	Total	V	Cr	Co	Ni	Cu	Zn	Rb	Sr	Y	Zr	Nb	Ba	Pb	Ce	Th	S	Comment	Li	Be	Sc	V	Co	Ni	Cu	Zn	Ga	Rb	Sr	Y	Zr	Nb
D2-01	1.82623			1.82623	high-Ti	MP alkalic glass, HP smt	51.88	2.11	17.57	8.73	0.04	0.8	5.56	4.56	4.46	1.9	2.62	100.23	149.6	53.2	19.5	56.4	156.6	167.1	58.9	1346.8	22.5	637.5	71.5	595.4	4.8	186.1	7.9	289	40Ar-39Ar	9.9	2.7	10	139	12	59	154	214	36	65.9	1521	26.6	724	113.4
D2-03	2.0073			2.0073	high-Ti	MP alkalic glass, HP smt	43.67	1.85	15.79	8.02	0.05	1.06	12.6	3.56	2.77	6.51	3.98	99.86	136.4	47.6	15.3	34.6	180.8	154.1	29.8	1309.8	76	527.4	69.7	476.4	4.7	149.5	7.1	1316	40Ar-39Ar	17.7	2.1	8	135	11	38	177	202	30	33.9	1543	88.6	590	98.8
D3-01		1.05769		1.05769	medium-Ti	MP glass, low-Ti basalts	47.92	1.63	16.51	9.47	0.21	2.22	11.6	4.43	1.4	0.5	4.93	100.82	244.4	29.5	25.9	6.4	100.4	150	21.5	126.3	39.1	60.4	14.6	122.5	3.5	18.6	0.9	73	40Ar-39Ar	17.6	1.8	29	258	23	9	94	205	22	22.9	162	39.3	80	14.9
D3-02		0.0543774		0.0543774	medium-Ti	MP glass, low-Ti basalts	50.64	1.77	17.65	10.93	0.13	3.37	8.99	4.03	0.88	0.51	1.87	100.77	274.4	32.8	38	12.7	99.3	150.3	27.8	139.9	40	66.5	15.4	82.1	4.3	18	0.9	89	40Ar-39Ar	29.4	1.4	29	258	33	16	90	183	21	28.1	174	39.8	84	15.3
D3-03					medium-Ti		47.36	1.6	16.24	9.08	0.24	2.3	12.53	4.38	1.27	0.5	5	100.5	237.9	28.1	25.2	9.6	85.2	158.3	18.3	126.3	40	59.9	14.8	119.3	2.9	14.1	0.4	76
D3-12		5.14381		5.14381	medium-Ti	altered, undefined	57.78	1.36	16.89	4.42	0.01	1.86	1.39	0.45	12.45	0.54	3.47	100.62	129.8	408.3	11.4	80.3	294.2	352.8	72.3	105.6	66.5	86.7	22.4	167.6	1.4	28.5	1.4	77	40Ar-39Ar	30.6	1.6	27	128	18	67	240	396	20	56.5	128	66.2	102	14.4
D3-13					medium-Ti		54.33	1.17	19.74	5.25	0.02	2.57	4.72	1.66	7.14	0.29	3.29	100.18	170.3	430.08	22.62	93.86	338.92	267.87	53.37	173.03	35.73	72.61	14.95	156.81	2.36	23.46	1.84	29
D4-01					medium-Ti	T-MORB	49.37	1.87	16.01	12.73	0.12	3.75	6.62	2.27	1.81	0.85	4.88	100.28	109.42	220.19	52.79	202.19	190.42	238.45	33.49	402.61	31.88	98.42	13.92	53.41	1.6	27.41	1.54	103		38.75	0.83	26.5	79.5	41.5	200.6	163.5	263.1	22.5	35.4	430.6	31	99	12.4
D4-03					medium-Ti	T-MORB	48.35	1.8	15.96	11.97	0.21	2.91	7.54	2.15	2.78	1.62	4.86	100.15	144.12	243.1	54.97	248.66	203.65	197	33.35	391.77	40.71	102.49	15.46	51.83	2.51	32.78	1.39	233
D5-01					high-Ti		41.75	3.55	15.28	11.62	0.14	6.2	8.77	0.71	1.78	1.87	8.05	99.72	193.19	260.89	48.35	182.7	292.08	266.99	39.01	499.51	31.97	364.92	109.3	1100	7.56	301.28	14.28	66
D5-02		22.1157	0.248491	22.3642	low-Ti	MP glass, low-Ti basalts	50.31	1.07	20.72	9.41	0.05	2.28	9.32	2.44	1.47	0.42	3.24	100.73	105.7	212.9	29.4	35.4	220.6	122.3	50.6	96.4	32.6	36.3	6.2	9.8	1	7.9	0.7	58	40Ar-39Ar	17.2	0.7	46	101	22	34	170	139	19	51.4	118	33	45	2.1
D5-03					high-Ti		39.98	3.6	14.47	13.61	0.1	5.87	8.43	0.82	1.83	2.64	7.77	99.12	241.44	499.89	41.73	197.62	320.16	245.16	37.2	541.69	40.15	341.8	99.6	1211.14	6.91	286.13	13.5	266
D5-04					high-Ti		45.1	3.29	13.98	12.89	0.08	4.88	5.38	0.73	1.95	2.8	8.67	99.75	161.51	510.28	38.51	230.24	270.86	273.35	51.56	372.42	50.77	327.12	106.45	773.96	4.96	272	13.32	383
D5-07					high-Ti	altered (~alkalic)	35.72	2.4	11.02	9.33	0.03	3.55	16.01	0.61	1.99	9.66	8.86	99.18	133.81	194.9	19.31	79.18	247.49	151.96	59.81	512.04	120.14	264.33	91.26	528.04	6.72	194.29	11.06	1578		26.01	1.15	21	108	9.5	77	215.6	168.3	15	65.6	551.8	135	321	103.3
D5-10					high-Ti		45.11	3.59	15.1	12.8	0.11	3.84	5.29	0.31	1.59	2.01	9.81	99.56	190.62	366.24	38.99	190.84	577.16	232.63	48.18	486.81	39.39	368.65	114.36	833.27	8.91	300.95	13.94	134
D5-12					high-Ti		45.99	3.54	14.93	12.24	0.1	4.64	4.63	0.49	1.84	1.93	9.32	99.65	164.45	372.32	36.51	209.29	346.05	220	52.35	446.81	38.58	367.96	116.44	838.41	5.23	292.56	14.25	133
D5-13					medium-Ti	MP glass, low-Ti basalts	47.06	1.58	17.95	15.66	0.05	1.84	6.59	2.86	1.8	0.41	4.47	100.27	416.16	67.81	54.82	64.19	305.09	216.92	30.22	87.28	35.32	44.52	7.44	6.24	2.43	17.26	0.37	69	Plag phyric	20.58	0.86	71.5	350.1	34.5	71.7	257.6	282.7	23	35.4	120	39.5	71	3.9
D5-14					high-Ti		41.25	3.7	15.68	11.81	0.11	5.97	9.17	0.86	1.74	1.87	7.46	99.62	207.74	161.43	35.53	156.48	383.9	265.53	36.83	546.09	33.71	373.64	114.28	1256.81	8.01	298.76	14.08	84
D5-15					high-Ti		42.98	3.51	14.67	14.41	0.09	3.8	5	0.43	1.89	2.28	9.21	98.27	216.64	745.93	45.5	222.34	364.35	248.56	50.55	390.55	42.65	337.42	106.31	957.76	7.43	293.44	13.52	204
D5-31		17.0696	0.444006	17.5136	low-Ti	MP glass, low-Ti basalts	49.29	1	20.57	10.68	0.05	1.83	9.1	2.46	1.91	0.56	3.19	100.64	165.6	207.4	29.8	33.7	132.5	108	40.4	97.2	44.3	33.7	8.3	24.9	1.1	8.7	0.6	89	40Ar-39Ar	12.5	0.9	41	142	17	32	110	116	17	39.3	111	42	38	1.8
D5-41		6.73328		6.73328	low-Ti	MP glass, low-Ti basalts	50.01	1.03	20.36	10.53	0.07	1.95	9.28	2.48	1.69	0.48	2.75	100.63	110.1	223.7	29.4	23.5	104.3	95.5	38.2	90.1	32.2	33.8	6	16	1.1	7	0.5	69	40Ar-39Ar	10.71	0.7	51	100.4	17.3	23.6	78.7	104.5	17.2	38	101.9	30.6	38	1.6
D7-01-07					medium-Ti	T-MORB	48.08	1.45	17.77	12.46	0.08	3.94	9.02	2.34	1.13	0.34	3.66	100.27	221.31	371.02	39.66	82.98	323.37	252.22	25.95	187.71	18.77	55.62	7.63	27.94	1.4	19.11	1.08	39		34.77	0.8	39.4	186.1	23.9	78.2	241	280.3	16	26.4	202.2	17.3	63	8.3
D7-01-14					medium-Ti		47.97	1.44	17.8	12.24	0.08	3.96	9.03	2.25	1.07	0.35	4.07	100.26	213.74	384.04	41.83	91.83	369.07	260.59	26.28	191.19	18.4	56.06	7.6	30.15	1.12	20.43	0.91	42
D7-01-15					medium-Ti		47.99	1.43	17.81	12.29	0.1	3.92	8.97	2.33	1.12	0.36	4.03	100.35	214.69	384.21	42.4	91.8	329.4	243.58	25.61	190.05	19.01	55.47	7.63	36.32	1.42	17.45	0.91	45
D7-03					medium-Ti		47.63	1.51	17.64	12.63	0.06	3.74	8.34	2.31	1.25	0.51	4.49	100.11	185.72	271.55	38.98	75.55	355.96	266.71	32.25	196.94	20.49	58.63	8.24	35.4	1.09	20.88	1.13	66
D7-08					medium-Ti		46.9	1.42	17.5	12.52	0.15	3.79	9.51	2.24	1.11	0.83	4.18	100.15	217.62	406.14	53.53	115.23	386.95	264.85	26.45	202.18	30.44	56.26	9.79	49.85	1.86	21.23	1.02	135
D7-10	0.386527	0.110436		0.496963	medium-Ti	T-MORB	48.1	1.44	17.71	12.47	0.09	4.1	9.03	2.3	1.05	0.34	3.74	100.37	209	368.1	41.1	85.6	369.7	265.7	25	190.4	18.9	55.5	7.7	35.2	0.9	19.6	1.1	38	40Ar-39Ar	37.45	0.84	39	196.3	28.1	85.4	289.7	321.5	16.5	26.5	214.4	18.1	60	8.9
D7-12	0.329128	0.109709		0.438837	medium-Ti	T-MORB	48	1.49	18.05	12.57	0.13	3.59	8.74	2.35	1.19	0.37	4.01	100.49	207.9	381.8	50.8	108.2	349	239.2	28	194.5	19	57.3	7.9	51.3	1.4	22.4	1	44	40Ar-39Ar	30.97	0.79	40.2	188.6	45.4	107.5	271.2	286.8	16.9	29.1	215.1	18.2	61	9
D7-14	0.260643	0.260643		0.521286	medium-Ti	T-MORB	47.81	1.47	18	12.65	0.06	3.68	8.36	2.32	1.36	0.45	4.35	100.51	203	397.6	39.3	93.3	308.4	253.3	31.9	192.3	20.2	56.3	8.1	29.1	1.2	21.2	1	58	40Ar-39Ar	34.23	0.86	40.6	180.6	24	94.8	250.5	315.4	17.1	34.5	220.1	20.5	62	9.2
D7-16					medium-Ti		47.79	1.58	17.53	13.14	0.03	3.78	6.99	2.35	1.51	0.53	5.12	100.35	168.91	254.03	38.17	70.86	350.18	293.85	39.57	194.4	18.97	59.99	8.3	33.65	1.41	21.93	1.33	70
D7-17					medium-Ti		47.82	1.49	16.69	12.22	0.12	4.68	9.41	2.48	1.04	0.65	3.94	100.54	203.2	236.27	47.66	72.96	279.21	287.21	30.01	185.76	22.81	56.59	8.62	27.3	0.78	19.24	1.15	102
D7-18					medium-Ti		47.98	1.5	17.67	12.62	0.04	3.85	7.8	2.41	1.39	0.49	4.67	100.42	177.77	263.43	37.59	74.28	327.23	279.37	33.89	192.5	18.77	57.82	8.01	31.82	0.94	19.3	1.17	73
D7-19					medium-Ti		47.69	1.45	17.78	12.41	0.06	3.75	8.96	2.39	1.22	0.5	4.09	100.3	211.26	393.06	37.96	87.34	364.8	263.96	27.46	190.82	20.99	55.52	7.99	32.46	1.08	21.07	1.25	69
D7-20	0.288684	0.288684		0.577367	medium-Ti	T-MORB	47.78	1.41	17.41	12.14	0.12	4.3	9.88	2.35	0.95	0.43	3.68	100.45	236.3	369	46.7	84	302.6	249.9	22.2	185.5	20.6	54.1	7.8	38.3	1.4	17.2	1	59	40Ar-39Ar	30.28	0.72	34.7	199.8	35.4	78.9	217	276	15	21	190.8	17.5	54	7.9
D7-26					medium-Ti		47.78	1.46	18.03	12.51	0.09	3.65	8.14	2.25	1.25	0.42	4.83	100.41	187.07	359.53	42.58	101.35	352.11	265.58	31.35	199.89	17.62	57.33	7.49	38.39	1.43	20.12	1.15	51
D8-04					high-Ti		44.97	2.41	16.44	17.27	0.19	1.05	7.08	3.25	1.85	1.59	4.09	100.19	476.82	56.78	51.58	39.21	147.72	177.63	31.69	122.94	44.77	68.75	11.76	47.75	2.59	21.62	1.04	365
D8-06				0	low-Ti	MP glass, low-Ti basalts	48.07	0.98	15.55	10.69	0.16	7.91	11.59	2.3	0.41	0.1	2.77	100.53	257.1	222.8	52	189.3	201.7	92.8	11.1	91.1	26.4	32.4	5.2	18.5	1	5.8	1	63	40Ar-39Ar	26.16	0.33	47.4	266	50.1	155.6	134.3	102.2	13.6	9.5	101.8	22.5	39	2.4
D8-13					high-Ti		43.63	2.36	16.14	17.64	0.06	1.02	7.76	3.03	1.65	1.92	4.83	100.04	524.67	58.54	41.31	22.77	255.28	191.17	29.85	127.95	44.33	67.77	11.62	27.41	3.4	24.2	1.08	401
D8-18					high-Ti		45.67	2.44	16.75	17.07	0.08	1.27	6.53	3.23	1.74	1.08	4.33	100.19	497.55	51.02	44.34	26.5	204.14	214.9	31.47	118.83	47.88	69.81	12.59	19.76	2.64	21.57	1	240
D8-19					high-Ti		43.48	2.46	16.65	19.55	0.06	1.18	6.41	3.01	1.84	1.14	4.24	100.02	622.13	66.28	48.75	28.87	218.04	196.46	26.5	110.34	40.45	63.28	10.73	25.89	2.48	21.5	0.86	219
D8-22				0	low-Ti	MP glass, low-Ti basalts	49.36	1.05	16.26	9.79	0.15	7.05	11.86	2.4	0.24	0.11	2.24	100.51	297.1	419.3	47.2	92.7	181.5	90.9	5.8	102.9	29.8	36.6	6	18.3	1.1	11.9	0.6	5	40Ar-39Ar	26.01	0.26	46.7	288.3	48.3	82.9	133.4	101.1	15	4.1	115.9	25	43	2.6
D8-25					high-Ti		44.58	2.38	16.32	17.11	0.06	1.08	7.41	3.02	1.73	1.68	4.57	99.94	496.09	54.81	41.52	20.13	222.76	188.68	31.39	125.64	46.24	69.18	12.03	22.01	2.19	20.19	0.72	366
D8-27					high-Ti		43.55	2.41	16.31	18.32	0.08	1.02	7.32	3.1	1.58	1.66	4.5	99.85	540.95	56.16	44.91	26.64	220	198.88	29.24	127.54	44.17	67.75	11.62	32.51	2.12	22.93	1.08	337
D8-28					low-Ti	MP glass, low-Ti basalts	48.38	1.03	15.67	10.66	0.16	7.6	11.66	2.31	0.35	0.11	2.39	100.32	284.71	442.77	46.75	157.26	179.69	91.59	9.45	92.24	28.33	33.99	5.54	21.36	0.65	5.63	0.94	5		26.72	0.36	52.2	289	45.3	131.3	124.9	99.1	14.8	8.2	109.1	25.6	46	2.5
D8-31					low-Ti	MP glass, low-Ti basalts	49.11	1.04	16.29	9.38	0.14	6.92	11.86	2.34	0.21	0.11	2.41	99.81	292.83	486.27	51.92	109.05	203.25	97.1	4.94	109.61	29.65	37.89	5.88	20.51	1.97	8.95	0.53	5		27.27	0.25	53.5	279.8	55.6	92.9	137.9	100.4	15.1	3.3	120.1	24.4	46	2.6
D8-33	0.285307			0.285307	high-Ti	MP glass, low-Ti basalts	43.51	2.43	16.37	18.71	0.12	1.02	7.03	3.11	1.55	1.5	4.98	100.33	538.2	54.5	47.4	34.6	241.1	193.3	27.7	123	41.3	67.2	11.1	37.2	2.8	22.8	0.8	285	40Ar-39Ar	9.39	2.9	42.2	447.9	15.7	47.6	229.4	267.9	22.5	33.5	168.6	47.2	100	8.3
D8-35				0	high-Ti	MP glass, low-Ti basalts	44.38	2.41	16.33	18.26	0.08	1.08	6.63	3.08	1.63	1.18	5.27	100.33	520.9	53.7	44.8	24.4	274.7	196.1	29.7	113.7	42	66.7	11.3	24.3	2.5	22.1	0.8	209	40Ar-39Ar	8.24	2.78	45.3	431.2	12.4	35.8	249.1	267.3	22.7	35.5	152.4	47.9	96	7.8
D8-38					low-Ti	MP glass, low-Ti basalts	48.23	1	15.4	11.04	0.15	7.85	11.12	2.22	0.41	0.1	2.73	100.25	279.81	507.68	45.84	156.38	162.78	90.71	10.87	91.17	26.51	32.53	5.2	22.21	1.3	6.31	0.86	28		27.26	0.36	50.8	274.9	40.2	128.8	113.7	97.2	14.3	9.8	106.3	23.5	44	2.4
D8-40					medium-Ti		34.98	1.99	14.28	16.16	0.2	0.84	15.19	2.93	1.07	6.76	4.63	99.03	500.58	96.29	47.88	71.84	268.67	170.87	16.73	222.99	54.8	65.58	12.77	57.33	2.03	23.11	0.48	1318
D8-41		0.0821018		0.0821018	high-Ti	MP glass, low-Ti basalts	47.06	2.35	16.32	15.06	0.12	1.89	8.4	3.47	1.3	1.03	3.38	100.38	492.1	63.5	41.2	14.1	152.8	159.8	21.8	117.3	46.6	73.1	12.3	31.6	2.2	20.9	1	184	40Ar-39Ar	8.73	1.08	43.4	423.6	19.7	19.4	128.4	199.9	21.8	22.9	143.4	47.5	97	7.7
D9-02					high-Ti	altered (~alkalic)	48.46	3.63	14.93	12.13	0.41	2.89	3.34	0.59	2.78	0.23	10.45	99.84	181.75	454.36	75.63	297.25	685.52	290.47	54.27	151.52	19.52	502.7	95.34	5.24	17.89	239.96	6.84	31		33.69	2.4	27.8	96.4	71.4	286.2	476.5	300.9	19.2	52.9	163.1	19.4	612	113
D9-05					high-Ti	altered (~alkalic)	49.59	3.22	15.55	10.55	0.25	2.48	2.85	0.76	3	0.18	10.91	99.34	159.11	408.37	65.72	251.94	4409.95	671.7	64.68	185.27	13.92	466.3	86.04	235.4	27.25	163.71	6.25	17
D5-27					high-Ti	altered (~alkalic)	39.77	3.33	14	12.7	0.06	3.7	7.25	0.43	1.76	3.58	12.23	98.81
D5-29					high-Ti	altered (~alkalic)	43.95	3.71	15.3	11.96	0.07	4.29	5.7	0.31	1.87	2.68	7.72	97.56	191.54	489.15	31.63	144.3	386.04	244.1	54.38	427.49	49.37	372.12	121.51	1190.83	8.67	288.55	14.58	266
D5-32					high-Ti	altered (~alkalic)	42.24	3.31	13.81	14.52	0.13	6.59	5.1	0.56	1.93	1.73	8.68	98.6
D5-36					high-Ti	altered (~alkalic)	42.82	3.42	14.57	13.77	0.1	4.21	6.88	0.88	2.47	2.15	7.45	98.72	230.88	516.51	58.99	324.03	528.4	406.73	42.07	394.75	31.95	315.61	100.34	1156.92	9	257.52	12.85	75
D5-39					high-Ti	altered (~alkalic)	42.29	2.99	13.09	12.58	0.05	3.93	8.86	0.19	1.35	4.74	7.47	97.54	222.34	579.66	42.25	216.83	272.85	193.75	49.76	447.96	42.24	327.27	100.38	1242.12	7.07	287.47	13.21	190
D5-40					high-Ti	altered (~alkalic)	39.84	3.38	12.74	16.05	0.12	6.45	5.13	0.41	1.54	2.22	9.81	97.69	276.73	713.05	61.79	291.74	667.96	412.29	33.03	427.84	29.24	307.56	90.06	1098.66	7.84	260.35	12.35	129
D5-42					high-Ti	altered (~alkalic)	41.79	3.24	14.2	11.44	0.04	3.63	9.77	0.26	1.65	5.49	7.23	98.74	154.24	293.41	24.61	70.25	322.37	181.82	55.58	472.7	109.06	336.26	116.49	848.93	5.41	263.74	12.91	857
D5-45					high-Ti	altered (~alkalic)	43.82	3.49	14.76	13.27	0.06	3.78	7.01	0.17	1.49	3.59	7.36	98.8	196.64	398.99	32.74	71.31	290.39	209.18	56.37	410.11	46.37	330.62	108.99	704.5	6.24	295.8	13.27	449
D5-46					high-Ti	altered (~alkalic)	44.09	3.6	15.21	12.81	0.09	4.25	6.7	0.27	1.65	3.29	7.21	99.17	166.37	201.43	32.58	124.1	434.37	253.74	49.12	608.28	42.46	371.11	110.97	1040.71	7.26	292.51	13.88	441
D5-48					high-Ti	altered (~alkalic)	43.83	3.28	14.07	13.19	0.04	3.71	8.03	0.19	1.31	4.24	7.43	99.32	181.68	450.62	29.73	119.56	391.98	217.39	49.93	372.03	35.91	317.62	99.72	632.08	4.48	264.42	12.99	697
D5-51					high-Ti	altered (~alkalic)	40.94	3.54	14.29	13.49	0.09	4.84	5.21	0.82	2.43	1.97	11.53	99.15
D5-59					high-Ti	altered (~alkalic)	42.69	3.53	14.63	11.15	0.1	6.94	8.11	0.83	1.95	2.09	6.91	98.93	177.15	186.7	30.95	235.41	367.4	333.41	41.82	651.06	37.16	379.2	110.16	1129.79	5.19	284.55	13.9	132
D5-68					high-Ti	altered (~alkalic)	40.98	3.4	14.11	14.36	0.07	4.85	5.1	0.4	1.99	2.03	11.66	98.95
D5-72					high-Ti	altered (~alkalic)	44.33	3.37	14.15	14.3	0.05	3.89	7.21	0.16	1.36	3.58	7.12	99.52	193.77	512.97	34.82	192.41	403.2	239.6	51.67	366.76	45.68	313.39	99.91	780.94	7.63	273.74	13.09	476
D5-78					high-Ti	altered (~alkalic)	45.4	3.15	13.63	11.3	0.1	7.71	6.74	0.69	3.81	1.73	5.06	99.32	155.03	328.2	33.84	255.98	397	271.66	71.93	1312.9	35.53	413.29	98.32	1033.72	8.41	249.16	12.95	80
D5-81					high-Ti	altered (~alkalic)	44.97	3.1	13.54	10.96	0.1	7.77	7.9	0.87	3.61	1.68	4.95	99.45	164.03	317.11	32.84	238.35	366.53	249.54	68.01	1325.09	37.67	411.84	98.62	1080.2	8.74	245.03	12.65	84
[truncated: 22 more columns]

## Sheet: Table S3. Isotope data
Supplementary Table S3: Parent-daughter trace element concentrations and Sr-Nd-Hf Pb isotopic compositions of KR16-04 volcanic rocks
												Measured																		Age-corrected
Sample No.		Rb	Sr	Nd	Sm	Lu	Hf	Pb	Th	U		87Sr/86Sr	2SE	143Nd/144Nd	2SE	E Nd (0)	176Hf/177Hf	2SE	E Hf (0)	206Pb/204Pb	2SE		207Pb/204Pb	2SE		208Pb/204Pb	2SE		Age used	(87Sr/86Sr)t	(143Nd/144Nd)t	CHUR (t)	E Nd (t)	(176Hf/177Hf)t	CHUR (t)	E Hf (t)	(206Pb/204Pb)t	(207Pb/204Pb)t	(208Pb/204Pb)t
D2-01	H-01	29.4736	1103.4	0.981034	0.097035	0.002	1.368	1.42433	0.0889538	0.0596968		0.703519	8e-06	0.512703	8e-06	1.42403	0.282842	7e-06	2.47549	19.8264	0.000717141		15.6582	0.000677393		39.2338	0.00197189		68000000	0.703444	0.512676	0.512543	2.60328	0.282842	0.282742	3.51629	19.7973	15.6569	39.2196
D3-02	H-02	1.11625	184.248	0.453419	0.150047	0.025	0.082	0.409936	0.00172019	0.0115775		0.703406	8e-06	0.512934	1.3e-05	5.9302	0.283197	8e-06	15.0298	19.1877	0.000985788		15.6386	0.000927529		38.9325	0.00257088		120000000	0.703376	0.512777	0.512476	5.8688	0.2831	0.28271	13.8021	19.1534	15.6369	38.9308
D3-12	H-03	29.9205	27.7271	0.0405525	0.012143	0.015	1.389	0.144668	0.00636361	0.476129		0.711256	7e-06	0.513868	1.1e-05	24.15	0.28309	6e-06	11.2458	22.5764	0.00119089		15.7657	0.000859534		38.9536	0.00235006		120000000	0.705929	0.513726	0.512476	24.3844	0.283087	0.28271	13.3324	18.3934	15.5606	38.9353
D4-01	H-10	11.4755	228.651	0.199273	0.0256135	0	0.475	0.073629	0.0152994	0.245562		0.703069	6e-06	0.512905	1e-05	5.36449	0.282988	6e-06	7.63866	20.5191	0.00103235		15.6966	0.000941804		39.0146	0.00252355		68000000	0.702929	0.512871	0.512543	6.38928	0.282988	0.282742	8.68934	18.1896	15.5849	38.9669
D5-02	H-04	6.15581	91.2724	0.161408	0.0574452	0.006	0.083	0.0720649	0.00117109	0.0194481		0.703408	9e-06	0.512975	1.6e-05	6.73	0.283217	9e-06	15.7371	19.1319	0.00111027		15.6329	0.000917852		38.7145	0.00267263		68000000	0.70322	0.512879	0.512543	6.56456	0.283204	0.282742	16.3271	18.9477	15.624	38.7108
D5-13	H-11	9.84075	120.705	0.163303	0.038477	0	0.041	0.092367	0.00133528	0.0355507		0.70337	7e-06	0.513035	8e-06	7.90044	0.283168	1.3e-05	13.9979	19.0931	0.00121699		15.6152	0.00111163		38.7025	0.0030087		67000000	0.703146	0.512973	0.512544	8.35813	0.283168	0.282743	15.027	18.8345	15.6028	38.6993
D7-10	H-05	4.82904	266.054	1.01428	0.306652	0.027	0.238	0.0708299	0.0163413	0.0300996		0.702941	8e-06	0.512968	9e-06	6.59345	0.283083	8e-06	10.9983	19.2832	0.00127312		15.617	0.0010438		38.8451	0.00282046		96000000	0.702869	0.512853	0.512507	6.75582	0.283054	0.282725	11.6495	18.8714	15.597	38.7718
D7-20	H-06	3.11581	277.994	0.866723	0.246488	0.019	0.167	0.0755181	0.0129451	0.0129471		0.70292	7e-06	0.513021	8.22552e-06	7.62538	0.28308	1.1e-05	10.8922	19.2212	0.00142588		15.6103	0.00122132		38.7738	0.00330347		90000000	0.702879	0.51292	0.512515	7.90218	0.283053	0.282728	11.4711	19.0658	15.6028	38.7229
D8-06	H-07	0.603581	90.2647	2.35018	1.22002	0.289	1.026	0.108723	0.0123655	0.00315284		0.703472	7e-06	0.513137	9e-06	9.89017	0.283273	6e-06	17.7175	19.1535	0.000728007		15.6171	0.000610577		39.0289	0.00185594		120000000	0.703439	0.512891	0.512476	8.09037	0.283183	0.28271	16.7519	19.1182	15.6154	38.9837
D8-33	H-08	6.9049	150.43	0.238684	0.0493644	0	0.096	0.213984	0.00204637	0.0211281		0.703319	7e-06	0.513025	1.3e-05	7.70536	0.283196	1.1e-05	14.9944	19.1098	0.00105047		15.6316	0.000823043		38.8397	0.00226207		120000000	0.703093	0.512927	0.512476	8.79147	0.283196	0.28271	17.2036	18.9902	15.6258	38.8359
D8-41	H-09	3.25102	182.41	0.430489	0.146173	0.019	0.061	0.253884	0.00156019	0.00301554		0.703228	7e-06	0.512985	9e-06	6.92507	0.283282	4e-06	18.0323	19.0355	0.00104999		15.6246	0.000814133		38.8194	0.00221294		120000000	0.70314	0.512824	0.512476	6.78418	0.283183	0.28271	16.7308	19.0211	15.6238	38.817
D8-28	H-12	0.423892	82.24	1.86565	1.03882	0.263	0.902	0.0810593	0.00481241	0.00182535		0.703469	8e-06	0.513181	9e-06	10.7485	0.283278	7e-06	17.8943	19.1844	0.000712991		15.6145	0.000670746		39.0277	0.00198488		120000000	0.703444	0.512917	0.512476	8.60045	0.283185	0.28271	16.8171	19.157	15.6131	39.0041
D8-38	H-13	0.464825	73.4043	1.33388	0.74753	0.186	0.609	0.0804747	0.00556097	0.00161003		0.703455	8e-06	0.513188	8e-06	10.885	0.283289	7e-06	18.2833	19.159	0.00082185		15.6089	0.000669503		39.025	0.00211893		120000000	0.703424	0.512923	0.512476	8.70373	0.283192	0.28271	17.0501	19.1347	15.6077	38.9975
																				(JB-2 values used for ICP-MS drift check)
JB2 (2-93)		5.7364	178.702	6.27133	2.23509	0.384	1.477	5.11478	0.25374	0.153575		0.703678	8e-06	0.513099	9e-06		0.283256	6e-06		18.3457	0.0007		15.5644	0.0006		38.2863	0.0018
JB2-2 (2-93		5.69336	175.003	6.27044	2.24435	0.39	1.5	5.0693	0.254508	0.156436		0.703669	7e-06	0.513088	7e-06		0.283264	7e-06		18.3456	0.0009		15.564	0.0009		38.2844	0.0026
bk1, pico-gram		64.5856	44.1697	95.3538	15.9833	-4.6	-2.9	19.132	1.32799	-0.271732		4.7	pg	2.8	pg		7	pg		10	pg
Notes:		close or below detection limit										Standards used and measured values:
		Analogue signal										NIST987	0.710242	JNdi-1	0.512092		JMC475	0.282152		NIST981	16.9274			15.4818			36.6664
												2SD (n = 6)	2.65597e-05	2SD (n = 5)	2.10082e-05		2SD (n = 22)	1.1e-05		2SD (n = 19)	0.0013			0.0013			0.0055
												Ratios used for calculation and references:								Mass fractionation correction
												143Nd/144Nd CHUR = 0.51263			Bouvier et al., 2008					16.9416			15.5			36.7262		Baker et al. (2004)
												176Hf/177Hf CHUR = 0.282785
												176Lu/177Hf CHUR = 0.0336
												JMC475 =	0.28216		Vervoort and Blichert-Toft (1999)

## Sheet: Table S4. OJP compiled
Supplementary Table S4. Compiled present-day and age-corrected isotope and parent-daughter elements data for Ontong Java Plateau																																					Normalization to preferred standards value					Age-correction
																												Tejada et al., 2004; 2013
Sample and Location		Depth, cm	Rb	Sr	Sm	Nd	87Rb/	87Sr/86Sr		147Sm/	143Nd/		E (0)		Th	U	Pb	206/	207Pb/	208Pb/	238U	235U	232Th	204Pb	238/204	235/204	232/204	Sample No.	Lu	Hf	176Lu/177Hf	176Hf/177Hf		(176Hf/177Hf) t	εHf(t)		SRM 987	J-Ndi	LJ Nd Std	E (0) (CHUR value)		Age used	(206Pb/204Pb)t	(207Pb/204Pb)t	(208Pb/204Pb)t	(87Sr/86Sr)t	(143Nd/144Nd)t	CHUR (t)	E Nd (t)
					(values as of May 28, 2002)		86Sr	(0)		144Nd	144Nd (0)				(from Fitton and Tejada compilation)			204Pb	204Pb	204Pb									ppm	ppm			2σ	t=122 Ma			0.710251	0.512115	0.511858	0.51263		Davidson&Koppers 2022
																		(mass fractionation-corrected)
Site 289 (Mahoney, 1987; Mahoney and Spencer, 1991)
Sr and Nd isotope values relative to SRM987 Standard measured 87/86Sr = 0.71026 and La Jolla Nd Std 143/144 Nd = 0.511859)
289-132-3			2.13	75.72	1.739	3.77	0.081	0.70359		0.2788	0.513022				0.421	0.116	4.26	18.708	15.541	38.579	0.000483799	3.50882e-06	0.00181436	0.000278477	1.7373	0.0126	6.51528		0.51	2.65							0.703581	0.513021		7.61821		120000000	18.6754	15.5394	38.5402	0.703443	0.512802	0.512476	6.35511
Ontong-Java Plateau (Mahoney et al., 1993)
Sr and Nd isotope values relative to SRM987 Standard measured 87/86Sr = 0.71025 and La Jolla Nd Std 143/144 Nd = 0.511855)
Unit A Site 807
75R-4		5	1.59	165.3	3.031	9.331	0.0278332	0.70408		0.195548	0.512897			75R-3	0.535	0.139	1.46	18.395	15.531	38.383	0.000579725	4.20453e-06	0.00230565	9.61147e-05	6.03159	0.0437449	23.9886		0.4	2.45							0.704081	0.5129		5.258		112000000	18.2893	15.5259	38.2497	0.704037	0.512757	0.512487	5.26591
77R-1W 51-57																													0.46	3.01	0.021701	0.283069	1.4e-05	0.28302	11.5							112000000
77R-2		20	3.53	148.9	3.37	10.98	0.0685991	0.70417		0.184767	0.512878							18.392	15.533	38.398								77R-2W 89-107	0.42	2.77	0.0215307	0.283039	1.4e-05	0.28299	10.4		0.704171	0.512881		4.88736		112000000				0.704062	0.512745	0.512487	5.04894
79R-5		46	0.951	159.9	2.587	7.582	0.0172096	0.70413		0.205404	0.512926				0.507	0.124	0.86	18.385	15.521	38.368	0.000517165	3.7508e-06	0.00218498	5.66425e-05	9.13032	0.0662189	38.575	79R-5W 0-10	0.43	2.54	0.0240394	0.283054	1.6e-05	0.283	10.8		0.704131	0.512929		5.82371		112000000	18.225	15.5133	38.1537	0.704104	0.512778	0.512487	5.69121
Units C-G Site 807
82R-2		50	2.11	85.66	1.932	5.336	0.0712759	0.70356		0.217966	0.512965							18.635	15.523	38.455																	0.703561	0.512968		6.5845		112000000				0.703448	0.512808	0.512487	6.27305
82R-4		66	4.08	80.53	2.158	6.255	0.146602	0.70367		0.207692	0.512964							18.659	15.489	38.402																	0.703671	0.512967		6.56499		112000000				0.703438	0.512815	0.512487	6.40006
85R-3		80	0.211	68.22	1.314	3.594	0.00894972	0.70347		0.220097	0.512983			85R-1	0.236	0.065	0.92	18.609	15.522	38.391	0.000271094	1.96615e-06	0.00101707	6.0391e-05	4.48899	0.032557	16.8415		0.35	1.57							0.703471	0.512986		6.93563		112000000	18.5303	15.5182	38.2974	0.703457	0.512825	0.512487	6.59388
88R-3		120	3.81	100.1	1.891	5.142	0.110136	0.70358		0.221389	0.512965			88R-2	0.263	0.121	0.86	18.668	15.547	38.535	0.000504653	3.66006e-06	0.00113343	5.62778e-05	8.96717	0.0650356	20.14		0.41	1.78							0.703581	0.512968		6.5845		112000000	18.5108	15.5394	38.4231	0.703406	0.512806	0.512487	6.22422
Leg 130 Site 803
69R-2-5		0.55	5.77	119.4	2.71	8.225	0.139833	0.70391		0.198349	0.512944			69R-3	0.317	0.175	3.26	18.691	15.531	38.454	0.000729869	5.29347e-06	0.00136615	0.000213548	3.41783	0.0247883	6.39742		0.42	2.09							0.703911	0.512947		6.17484		86000000	18.6451	15.5288	38.4267	0.70374	0.512835	0.51252	6.15045
71R-1-1		1.25	1.33	109.3	1.823	4.862	0.0352103	0.70369		0.225719	0.51295				0.309	0.151	1.18	18.628	15.524	38.432	0.000629773	4.56751e-06	0.00133168	7.73927e-05	8.13737	0.0590174	17.2068		0.41	2.04							0.703691	0.512953		6.29189		84000000	18.5213	15.5189	38.3603	0.703649	0.512829	0.512523	5.97535
Tejada et al., 1996 data
Sr and Nd isotope values relative to SRM987 Standard measured 87/86Sr = 0.71024 and La Jolla Nd Std 143/144 Nd = 0.511850)
Sigana Tholeiites (T = 90 my for I96, I1918, I2141; T = 120 my for I56 and 1445)
I 1918	LLU		0.408	103.9	1.455	3.0173	0.0114	0.703755	18	0.291471	0.512993		6.88592		0.33	0.08	0.316376	18.6248	15.5402	38.4557	0.000333655	2.41987e-06	0.00142218	2.07398e-05	16.0876	0.116678	68.5724										0.703766	0.513001		7.22846		90000000	18.3986	15.5294	38.1496	0.703751	0.512829	0.512515	6.136
I 2141	LLU		0.274	115.1	1.305	2.9523	0.0069	0.703752	20	0.267132	0.512987		6.76888		0.28	0.07	0.346454	18.6348	15.5703	38.5259	0.000291948	2.11739e-06	0.0012067	2.26775e-05	12.8739	0.0933695	53.2112										0.703763	0.512995		7.11141		61000000	18.5124	15.5645	38.3651	0.703757	0.512888	0.512552	6.56009
I 96	LUU		0.453	101.7	2.414	7.143	0.0129	0.703708	16	0.204243	0.512923		5.52044		0.27	0.12	0.231712	18.6438	15.5432	38.6021	0.000500482	3.62981e-06	0.0011636	1.51549e-05	33.0243	0.239513	76.7803										0.703719	0.512931		5.86293		61000000	18.3298	15.5284	38.3701	0.703708	0.512849	0.512552	5.79981
I 1445	LLU		0.1078	107.95	1.798	4.244	0.00288664	0.703949	12	0.256098	0.512939		5.83255				0.798	18.3062	15.5021	38.1657	0																0.70396	0.512947		6.17505		90000000				0.703956	0.512796	0.512515	5.48773
I 56	LLU		1.025	135.1	1.197	2.6756	0.022	0.703913	12	0.270472	0.512931		5.6765				0.235054	18.3593	15.5151	38.3092	0																0.703924	0.512939		6.01899		90000000				0.703896	0.51278	0.512515	5.16691
Southern Malaita (T = 122 my)
OJP384*	U		0.324	122.9	3.255	10.25	0.008	0.70421	28	0.192	0.512884		4.75968					18.5207	15.5015	38.4362																	0.704221	0.512892		5.10214		122000000				0.704207	0.512739	0.512474	5.16584
ML68	LLU		0.138	41.5	1.599	3.456	0.0096	0.704175	14	0.2726	0.512921		5.5		0.28	0.07	0.279614	18.2952	15.5091	38.2631	0.000291948	2.11739e-06	0.0012067	1.84684e-05	15.808	0.11465	65.3386										0.704186	0.512929		5.82392		122000000	17.9932	15.4945	37.8675	0.704169	0.512711	0.512474	4.63553
OJ 8393*	LLU		3.2	133	1.284	4.571	0.0695	0.70435	14	0.1984	0.512846		4.01841		0.28	0.06		18.3775	15.5135	38.4864																	0.704361	0.512854		4.36085		122000000				0.70424	0.512696	0.512474	4.32489
OJ P49	LUU		0.076	57.2	1.649	4.302	0.0038	0.704066	20	0.2318	0.512924		5.53995		0.4	0.1	0.2785	18.3754	15.4981	38.3343	0.000417068	3.02484e-06	0.00172385	1.83596e-05	22.7167	0.164756	93.894										0.704077	0.512932		5.88244		122000000	17.9413	15.4771	37.7658	0.70407	0.512747	0.512474	5.328
OJ P439	LUU		0.912223	152.43	2.322	7.082	0.0173066	0.70417	16	0.1982	0.512852		4.13546		0.51	0.11	0.176012				0.000458775	3.32733e-06	0.00219791	0.000862918	0.531655	0.0038559	2.54707										0.704181	0.51286		4.4779		122000000				0.704151	0.512702	0.512474	4.44508
OJ P43*	LUU		0.14	112.2	3.291	10.63	0.0035	0.704059	14	0.1872	0.512841		3.92088		0.45	0.1	0.79	18.2452	15.5246	38.2887	0.000417068	3.02484e-06	0.00193934	5.21852e-05	7.99208	0.0579636	37.1626										0.70407	0.512849		4.26331		122000000	18.0925	15.5172	38.0637	0.704064	0.512699	0.512474	4.40134
OJ 7983	LLU		0.028	43.9	1.253	2.533	0.0018	0.704054	22	0.299	0.51291		5.26685		0.5	0.11	0.383216	18.3323	15.5131	38.3714	0.000458775	3.32733e-06	0.00215482	2.52595e-05	18.1625	0.131726	85.3072										0.704065	0.512918		5.60933		122000000	17.9853	15.4963	37.8549	0.704062	0.512679	0.512474	4.0107
OJ 8030	LUU		0.201	160.2	1.772	5.0623	0.0036	0.704087	18	0.211547	0.512876		4.60362		0.48	0.11	0.240624	18.4435	15.4951	38.4657	0.000458775	3.32733e-06	0.00206862	1.58202e-05	28.9993	0.210322	130.759										0.704098	0.512884		4.94608		122000000	17.8894	15.4682	37.6741	0.704092	0.512715	0.512474	4.70603
Ramos Island (T = 120 my)
I 221	LUU		0.131065	124.73	1.718	4.588	0.00303876	0.704037	16	0.2263	0.51291		5.26685		0.42	0.11	0.236168	18.2602	15.5071	38.3634	0.000458775	3.32733e-06	0.00181005	1.55852e-05	29.4367	0.213493	116.139										0.704048	0.512918		5.60933		120000000	17.7071	15.4803	37.6718	0.704043	0.51274	0.512476	5.14796
Tejada et al., 2002
Sr and Nd isotope values relative to SRM987 Standard measured 87/86Sr = 0.71024 and La Jolla Nd Std 143/144 Nd = 0.511842)
Sample and location		Depth, m
Singgalo River, Kwaio Inlier
SG-1	Unlchd	115	1.27714	107.8	1.689	4.607	0.0343	0.704097	18	0.2216	0.512862	12	4.33052	0.234082	0.2772	0.0966	0.171	18.5107	15.5047	38.5374	0.000402888	2.922e-06	0.00119463	1.122e-05	35.9081	0.260428	106.474	SGB13	0.51	3.12	0.0232115	0.283043	1.3e-05	0.28299	10.4		0.704108	0.512878		4.82934		120000000	17.836	15.472	37.9034	0.704049	0.512704	0.512476	4.43956
SGB13	Unlchd		1.4714	147.56	3.6504	12.023	0.0288384	0.704223	14	0.183526	0.51282	6	3.51124	0.117041																							0.704234	0.512836		4.01001		120000000				0.704185	0.512692	0.512476	4.20185
	Lchd	373	0.9029	121.46	1.4796	3.2928	0.0214977	0.70419	16	0.271609	0.512902	16	5.1108	0.31211																							0.704201	0.512918		5.60966		120000000				0.704164	0.512705	0.512476	4.45584
SGB17	Unlchd														0.3003	0.1174	0.2067	18.3734	15.5202	38.4226	0.000489638	3.55117e-06	0.00129418	1.36061e-05	35.9866	0.260998	95.1178	SGB17						0.28299	10.3							120000000	17.6972	15.4874	37.8562
	Lchd	574	0.967478	93.132	1.5403	3.4247	0.0300414	0.704181	14	0.271857	0.512898	6	5.03277	0.117041																							0.704192	0.512914		5.53163		120000000				0.704141	0.512701	0.512476	4.37401
SGB18	Unlchd	774													0.2217	0.0787	0.2048	18.5697	15.5352	38.6332	0.000328233	2.38055e-06	0.000955446	1.3404e-05	24.4877	0.177601	71.2809	SGB18	0.32	2	0.02272	0.283109	1.8e-05	0.28306	12.8							120000000	18.1096	15.5129	38.2088
	Lchd		0.6878	112.49	1.439	3.2534	0.0176814	0.703806	16	0.267353	0.512987	10	6.76888	0.195069														SGB18 (duplicate)						0.28305	12.4		0.703817	0.513003		7.26782		120000000				0.703787	0.512793	0.512476	6.17955
SGB21	Plag	789	0.0778184	187.4	0.038762	0.17667	0.00120102	0.703721	20	0.132617	0.512865	12	4.38904	0.234082			0.0273	18.3694	15.5229	38.1798	0	0	0	1.80306e-06	0	0	0										0.703732	0.512881		4.88787		120000000	18.3694	15.5229	38.1798	0.70373	0.512777	0.512476	5.85797
SGB21	bulk rock	789	1.31104	67.44	1.5909	4.1496	0.056213	0.703892	16	0.231742	0.512964	6	6.32022	0.1	0.129	0.0667	0.1409	18.9633	15.5412	38.554	0.000278185	2.01757e-06	0.000555943	9.1822e-06	30.2961	0.219726	60.5457										0.703903	0.51298		6.81914		120000000	18.394	15.5136	38.1935	0.703807	0.512798	0.512476	6.27496
SGB25	Unlchd	889	0.182	133.3	2.116	5.993	0.00395694	0.70383	20	0.2134	0.512961	10	6.2617	0.195069	0.1526	0.0541	0.2869	18.4656	15.5167	38.3509	0.000225634	1.63644e-06	0.00065765	1.88811e-05	11.9503	0.0866709	34.8312	SGB25	0.36	1.98	0.0258182	0.28306	1.6e-05	0.283	10.8		0.703841	0.512977		6.76062		120000000	18.2411	15.5059	38.1435	0.703834	0.512809	0.512476	6.49673
																												SGB25 (duplicate)
Kwaimbaita River, Kwaio Inlier
ML407	Unlchd		1.7689	100.11	2.1095	5.6716	0.0510959	0.704223	14	0.224823	0.512957	6	6.18368	0.117041	0.1553	0.0467	0.1483	18.6939	15.5292	38.6352	0.000194771	1.4126e-06	0.000669286	9.69039e-06	20.0994	0.145773	69.067	ML407	0.37	2.63	0.0199772	0.283109	1.6e-05	0.28306	13		0.704234	0.512973		6.68259		120000000	18.3162	15.5109	38.224	0.704147	0.512796	0.512476	6.24411
	Lchd	4757	0.8105	46.782	1.9807	4.4898	0.0501035	0.704013	14	0.266651	0.51299	6	6.8274	0.117041														ML407 (duplicate)									0.704024	0.513006		7.32635		120000000				0.703938	0.512797	0.512476	6.24882
ML475	Unlchd	5303	0.353	74.86	0.9217	2.281	0.0136344	0.703734	20	0.244274	0.512966	10	6.35924	0.195069	0.0705	0.0219	0.1195	18.5677	15.5368	38.4051	9.13379e-05	6.62441e-07	0.000303829	7.84556e-06	11.642	0.0844351	38.7263										0.703745	0.512982		6.85816		120000000	18.349	15.5262	38.1745	0.703722	0.51279	0.512476	6.12247
ML422	Lchd	6667	0.1206	94.2	1.5103	3.3566	0.00370343	0.703791	16	0.271971	0.512999	10	7.00297	0.195069																							0.703802	0.513015		7.50192		120000000				0.703796	0.512802	0.512476	6.34315
ML451	Lchd	6677	0.24778	43.095	1.2636	2.6334	0.0166267	0.703811	18	0.290041	0.512998	6	6.98346	0.117041														ML451	0.28	1.63	0.0243926	0.283058	1.8e-05	0.283	10.9		0.703822	0.513014		7.48241		120000000				0.703794	0.512786	0.512476	6.04748
ML450	Lchd	6811	0.40119	76.734	1.3583	2.9676	0.0151193	0.704158	16	0.276664	0.512899	10	5.05228	0.195069														ML450	0.44	2.5	0.024992	0.283051	9e-06	0.28299	10.6		0.704169	0.512915		5.55113		120000000				0.704143	0.512698	0.512476	4.32006
																																0.28305	1e-05	0.28299	10.5
ML421	Unlchd		0.32077	147.29	3.4879	11.335	0.00629798	0.704237	20	0.186006	0.512827	10	3.64778	0.195069	0.214038	0.1267	0.3687	18.156	15.4881	38.2059	0.000528425	3.83248e-06	0.000922426	2.44249e-05	21.6347	0.156908	37.7657	ML421	0.43	2.94	0.0207687	0.283031	2.7e-05	0.28298	10.2		0.704248	0.512843		4.14657		120000000	17.7495	15.4684	37.981	0.704237	0.512697	0.512476	4.30054
ML421	Lchd	7011	0.09901	109.57	1.3258	2.8852	0.00261324	0.704154	16	0.277756	0.512904	6	5.14981	0.117041																				0.28298	10.1		0.704165	0.51292		5.64867		120000000				0.70416	0.512702	0.512476	4.40094
Kwiafaa River, Kwaraae Inlier
KF1	Lchd		1.3596	62.232	1.2806	2.9278	0.0631824	0.704517	16	0.264398	0.512892	10	4.91573	0.195069														KF1	0.29	1.73	0.0238035	0.283063	1.7e-05	0.28301	11.1		0.704528	0.512908		5.41458		120000000				0.70442	0.5127	0.512476	4.37092
	Lchd 2		1.21	59.279			0.059229	0.704562	18																												0.704573					120000000				0.704472
KF4	Unlchd		1.1195	115.65	1.6532	4.5297	0.0279942	0.704189	16	0.220603	0.512859	6	4.272	0.117041	0.1921	0.07	0.209	18.3012	15.5091	38.3804	0.000291948	2.11739e-06	0.000827881	1.3781e-05	21.1848	0.153646	60.0741										0.7042	0.512875		4.77082		120000000	17.9032	15.4899	38.0227	0.704152	0.512702	0.512476	4.39625
	Lchd		0.79947	81.325	1.5584	3.6731	0.0284289	0.704203	16	0.25646	0.512883	6	4.74017	0.117041																							0.704214	0.512899		5.23901		120000000				0.704165	0.512698	0.512476	4.3166
Tejada et al., 2004
Sample and Location		Depth, cm
Sr and Nd isotope values relative to SRM987 Standard measured 87/86Sr = 0.710255 and La Jolla Nd Std 143/144 Nd = 0.511867)
Leg 192 1183A																																										117000000
54R-4W (2-6)		(2-6)	8.46	145.02	2.1	5.17	0.168803	0.703584	14	0.244526	0.51302	9	7.41261	0.175562	0.170104	0.0825436	0.312177	18.829	15.543	38.467	0.000344263	2.49681e-06	0.000733087	2.04044e-05	16.872	0.122367	35.928		0.36	1.8							0.70358	0.513011		7.42279		117000000	18.52	15.5281	38.2584	0.703299	0.512824	0.51248	6.70191
55R-1W (77-78)		(77-78)	0.90757	104.101	0.844134	1.83226	0.0252268	0.703515	11	0.277345	0.513054	7	8.07584	0.136548	0.197057	0.0777652	0.659541	18.6338	15.521	38.4014	0.000324334	2.35227e-06	0.000849243	4.32738e-05	7.49492	0.0543579	19.6249		0.37	1.83							0.703511	0.513045		8.08602		117000000	18.4965	15.5143	38.2875	0.703469	0.512833	0.51248	6.87633
55R-3W (120-122)		(120-122)	3.72	95.6	1.19	2.27	0.112596	0.703572	12	0.315586	0.51305	9	7.99782	0.175562	0.178848	0.0718134	0.256241	18.7595	15.525	38.4305	0.000299511	2.17224e-06	0.000770772	1.67764e-05	17.8531	0.129482	45.9437		0.38	1.89							0.703568	0.513041		8.00799		117000000	18.4325	15.5092	38.1638	0.703381	0.5128	0.51248	6.22849
61R-2W (6-7)		(6-7)	0.385261	90.8949	0.934868	2.01518	0.0122646	0.703472	12	0.279276	0.513024	8	7.49064	0.156055	0.217471	0.0690439	0.246279	18.6995	15.5276	38.4791	0.00028796	2.08847e-06	0.000937222	1.6126e-05	17.8569	0.129509	58.1187		0.36	1.71							0.703468	0.513015		7.50081		117000000	18.3725	15.5118	38.1417	0.703447	0.512801	0.51248	6.26219
								0.703486	11
								0.703475	12
67R-3W (93-95)		(93-95)	0.488063	85.8764	1.15152	2.69434	0.0164452	0.70352	14	0.257285	0.51302	11	7.41261	0.214576	0.496799	0.113477	0.94535	18.651	15.532	38.451	0.000473275	3.43249e-06	0.00214102	6.19606e-05	7.63831	0.0553979	34.5545		0.37	1.71							0.703516	0.513011		7.42279		120000000	18.5075	15.5251	38.2452	0.703488	0.512809	0.512476	6.48843
Leg192 1186A																																										117000000
32R-2W (100-101)		(100-101)	3.7	123.97	1.82	3.84	0.0863622	0.703584	14	0.285323	0.513038	8	7.76373	0.156055	0.193585	0.171608	0.227844	19.173	15.556	38.52	0.000715723	5.19087e-06	0.000834282	1.48103e-05	48.3259	0.35049	56.3311		0.36	1.7							0.70358	0.513029		7.77391		117000000	18.2879	15.5132	38.193	0.703436	0.512811	0.51248	6.44526
								0.703589	10
34R-1W (84-86)		(84-86)	0.2592	87.8133	0.914097	1.99229	0.0085411	0.703478	11	0.276207	0.513034	8	7.68571	0.156055	0.195839	0.0685343	0.406141	18.6634	15.5186	38.4259	0.000285835	2.07305e-06	0.000843995	2.66291e-05	10.7339	0.0778494	31.6945		0.34	1.63							0.703474	0.513025		7.69588		117000000	18.4669	15.5091	38.2419	0.70346	0.512814	0.51248	6.50303
38R-1W (38-40)		(38-40)	1.14	88.87	0.9	2.28	0.0371183	0.703493	10	0.237632	0.513023	7	7.47113	0.136548	0.21103	0.0686049	0.634828	18.5542	15.5276	38.3717	0.000286129	2.07519e-06	0.000909462	4.17103e-05	6.85991	0.0497524	21.8042		0.34	1.58							0.703489	0.513014		7.48131		117000000	18.4286	15.5215	38.2451	0.703427	0.512832	0.51248	6.86318
GRS 192																																										Chambers etal., 2004
1184A-42R6			0.315443	76.3987	1.35573	3.84947	0.0119474	0.703953	12	0.212015	0.513001	7	7.04198	0.136548	0.217613	0.0698854	0.417005	18.5542	15.5186	38.3516	0.00029147	2.11392e-06	0.000937834	2.74096e-05	10.6339	0.0771236	34.2156		0.32	1.47							0.703949	0.512992		7.05216		123000000	18.3494	15.5086	38.1427	0.703928	0.512821	0.512473	6.80345
1185B-6R4,Unit 5			0.6	70.16	0.76	1.83	0.0247457	0.703776	14	0.250011	0.513016	21	7.33458	0.409644	0.243223	0.0675922	0.405524	18.6264	15.5306	38.4419	0.000281905	2.04456e-06	0.0010482	2.65917e-05	10.6013	0.076887	39.4184		0.27	1.1							0.703772	0.513007		7.34476		114000000	18.4372	15.5215	38.219	0.703732	0.512821	0.512484	6.56273
1186A-39R1, Unit 4			0.188064	71.6919	0.95	2.06	0.00759058	0.703469	11	0.277621	0.513026	7	7.52965	0.136548	0.165787	0.0525991	0.14958	18.792	15.538	38.609	0.000219374	1.59104e-06	0.000714482	9.76346e-06	22.4689	0.162959	73.1792		0.32	1.5							0.703465	0.513017		7.53983		117000000	18.3805	15.5181	38.1842	0.703453	0.512805	0.51248	6.32587
											0.513034	8	7.68571	0.156055
1187A-13R2, Unit 6			0.158164	74.4475	0.824921	1.86404	0.00614745	0.703747	12	0.266411	0.513047	8	7.93929	0.156055	0.138911	0.0501418	0.21796	18.623	15.544	38.451	0.000209126	1.51671e-06	0.000598655	1.42888e-05	14.6357	0.106147	41.8969		0.28	1.14							0.703743	0.513038		7.94947		114000000	18.3619	15.5314	38.214	0.703733	0.512839	0.512484	6.92952
											0.51305	9	7.99782	0.175562
J. Mahoney's SOEST data (in Tejada et al., 2004)
Sr and Nd isotope values relative to SRM987 Standard measured 87/86Sr = 0.71024 and La Jolla Nd Std 143/144 Nd = 0.511846)																																										Davidson&Koppers 2022
Site 1183A
54-3 tuff			55.39	28.95	1.106	3.599	5.535	0.711968		0.1858	0.512856		4.2		0.2877	0.5119	1.175	18.915	15.581	38.531	0.00213497	1.54842e-05	0.00123988	7.6605e-05	27.8699	0.20213	16.1854		0.25	2.81							0.711979	0.512868		4.63411		90000000	18.5232	15.5623	38.4588	0.704901	0.512758	0.512515	4.75204
Site 1185B																																										114000000
5-5 pc. 2c			1.29	77.37	1.518	4.393	0.0482	0.703881		0.2088	0.512959		6.2		0.1526	0.0471	0.4057	18.456	15.525	38.329	0.000196439	1.4247e-06	0.00065765	2.67079e-05	7.3551	0.0533438	24.6238		0.28	1.07							0.703892	0.512971		6.6434		114000000	18.3248	15.5187	38.1897	0.703814	0.512815	0.512484	6.45947
6-4 pc. 2			1.035	63.56	1.273	3.678	0.04702	0.70387		0.2092	0.512963		6.3		0.1416	0.04328	0.1012	18.823	15.539	38.712	0.000180507	1.30915e-06	0.000610244	6.59351e-06	27.3765	0.198551	92.5522		0.27	1.05							0.703881	0.512975		6.72143		114000000	18.3346	15.5154	38.1885	0.703805	0.512819	0.512484	6.53171
15-2 pc.10			1.971	79.76	1.485	4.333	0.07154	0.703993		0.2072	0.512972		6.5		0.1496	0.04501	0.247	18.574	15.537	38.453	0.000187722	1.36148e-06	0.000644721	1.62043e-05	11.5847	0.0840197	39.787		0.28	1.1							0.704004	0.512984		6.897		114000000	18.3673	15.527	38.228	0.703888	0.512829	0.512484	6.73637
	leached		0.5998	82.15			0.021127	0.70378
17-3 pc. 3			0.8742	104.94	2.29	6.855	0.02409	0.703553		0.2019	0.512943		5.9		0.2411	0.07108	0.435	18.59	15.525	38.414	0.000296452	2.15006e-06	0.00103905	2.85516e-05	10.383	0.0753042	36.3921		0.38	1.82							0.703564	0.512955		6.33128		116000000	18.4015	15.5159	38.2045	0.703524	0.512802	0.512482	6.24595
28-1 pc.3A			0.7935	104.1	2.163	6.424	0.02205	0.703569		0.2035	0.512941		5.9		0.2292	0.06902	0.1674	18.879	15.539	38.751	0.00028786	2.08775e-06	0.000987768	1.08927e-05	26.4269	0.191664	90.6815		0.37	1.7							0.70358	0.512953		6.29226		116000000	18.3992	15.5158	38.2291	0.703544	0.512798	0.512482	6.18329
Site 1187A																																										114000000
3-4 pc. 17	glass		1.198	83.47	1.556	4.571	0.0451	0.703823		0.2058	0.512961		6.3		0.1564	0.0485	0.2402	18.573	15.533	38.445	0.000202278	1.46705e-06	0.000674027	1.5761e-05	12.8341	0.093081	42.7655										0.703834	0.512973		6.68242		114000000	18.344	15.5219	38.2031	0.703761	0.512819	0.512484	6.54205
7-7 pc. 2c		**	2.581	85.57	1.498	4.395	0.08722	0.704152		0.206	0.512957		6.2		0.1376	0.04448	0.2494	18.567	15.524	38.413	0.000185512	1.34545e-06	0.000593006	1.63751e-05	11.3289	0.0821642	36.2138										0.704163	0.512969		6.60439		114000000	18.3649	15.5142	38.2082	0.704022	0.512815	0.512484	6.46109
	leached		0.4247	79.82			0.015396	0.70379
10-1 pc.14	glass		1.281	88.88	1.663	4.892	0.04168	0.703816		0.2055	0.512964		6.3		0.1978	0.06061	0.2595	18.595	15.54	38.478	0.000252785	1.83336e-06	0.000852446	1.7013e-05	14.8583	0.107762	50.1054										0.703827	0.512976		6.74094		114000000	18.3299	15.5272	38.1946	0.703759	0.512823	0.512484	6.60494
14-2 pc. 2	glass		1.347	84.73	1.572	4.63	0.04597	0.703878		0.2052	0.512956		6.2		0.1634	0.04946	0.2427	18.573	15.529	38.439	0.000206282	1.49609e-06	0.000704194	1.59272e-05	12.9515	0.0939328	44.2133										0.703889	0.512968		6.58488		114000000	18.3419	15.5178	38.1889	0.703814	0.512815	0.512484	6.45319
16-2 pc.5		**	2.445	86.21	1.538	4.511	0.08203	0.704121		0.2061	0.51296		6.2		0.1551	0.0478	0.2402	18.574	15.528	38.441	0.000199359	1.44587e-06	0.000668424	1.57627e-05	12.6475	0.0917275	42.4054										0.704132	0.512972		6.66291		114000000	18.3483	15.5171	38.2012	0.703999	0.512818	0.512484	6.51818
References:
[2057] TEJADA M. L. G., MAHONEY J. J., DUNCAN R. A., HAWKINS M. P. ; AGE AND GEOCHEMISTRY OF BASEMENT AND ALKALIC ROCK OF MALAITA AND SANTA ISABEL, SOUTHERN MARGIN OF THE ONTONG JAVA PLATEAU ; J. PETROL. 37 [1996] 361-394
[4816] TEJADA M. L. G., MAHONEY J. J., NEAL C. R., DUNCAN R. A., PETTERSON M. G. ; BASEMENT GEOCHEMISTRY AND GEOCHRONOLOGY OF CENTRAL MALAITA, SOLOMON ISLANDS, WITH IMPLICATIONS FOR THE ORIGIN AND EVOLUTION OF THE ONTONG JAVA PLATEAU ; J. PETROL. 43 [2002] 449-484
[1587] MAHONEY J. J., SPENCER K. J. ; ISOTOPIC EVIDENCE FOR THE ORIGIN OF THE MANIHIKI AND ONTONG JAVA OCEANIC PLATEAUS ; EARTH PLANET. SCI. LETT. 104 [1991] 196-210
[1665] MAHONEY J. J., STOREY M., DUNCAN R. A., SPENCER K. J., PRINGLE M. S. ; GEOCHEMISTRY AND GEOCHRONOLOGY OF LEG 130 BASEMENT LAVAS: NATURE AND ORIGIN OF THE ONTONG JAVA PLATEAU ; PROC. OCEAN DRILL. PROGRAM, SCIENT. RESULTS 130 [1993] 3-22
[1666] MAHONEY J. J., STOREY M., DUNCAN R. A., SPENCER K. J., PRINGLE M. S. ; GEOCHEMISTRY AND AGE OF THE ONTONG JAVA PLATEAU| THE MESOZOIC PACIFIC: GEOLOGY, TECTONICS, AND VOLCANISM (PRINGLE, M. S., SAGER, W. W., SLITER, W. V., STEIN, S.), AGU, WASHINGTON DC [1993] 233-261
[10545] TEJADA M. L. G., MAHONEY J. J., CASTILLO P. R., INGLE S. P., SHETH H. C., WEIS D. ; PIN-PRICKING THE ELEPHANT: EVIDENCE ON THE ORIGIN OF THE ONTONG JAVA PLATEAU FROM PB-SR-HF-ND ISOTOPIC CHARACTERISTICS OF OPD LEG 192 BASALTS ; SPEC. PUBL. GEOL. SOC. LONDON 229 [2004] 133-150
[1913] MAHONEY J. J. ; AN ISOTOPIC SURVEY OF PACIFIC OCEANIC PLATEAUS: IMPLICATIONS FOR THEIR NATURE AND ORIGIN| SEAMOUNTS, ISLANDS, AND ATOLLS (KETAING, B. H., ET AL.(EDS.)), AGU, WASHINGTON DC [1987] 207-220
[truncated: 3 more columns]
